# Supplementary material for: Implications of shorter sampling durations on the analysis of municipal solid waste generation and composition
Source: J Mater Cycles Waste Manag. 2025 Oct 30;28(1):133–40. doi: 10.1007/s10163-025-02401-6 (PMC12789102; doi:10.1007/s10163-025-02401-6)
Supplement: Supplementary file 2 [file 10163_2025_2401_MOESM2_ESM.xlsx]

## Sheet: Season 1 Waste Generation
Banyuwangi Part 1										Muncari Part 1										Jembrana Part 1										Negara Part 1
No	8 days	First 4 days	2nd – 5th days	3rd – 6th days	4th – 7th days	Last 4 days	Weekend			No	8 days	First 4 days	2nd – 5th days	3rd – 6th days	4th – 7th days	Last 4 days	Weekend			No	8 days	First 4 days	2nd – 5th days	3rd – 6th days	4th – 7th days	Last 4 days	Weekend			No	8 days	First 4 days	2nd – 5th days	3rd – 6th days	4th – 7th days	Last 4 days	Weekend
1	0.320937	0.235	0.32625	0.386875	0.438125	0.406875	0.286667			1	0.610469	0.69875	0.634062	0.562813	0.58625	0.522188	0.770625			1	0.5015	0.411	0.635833	0.64375	0.85	0.592	0.4125			1	0.8655	0.86725	0.5925	0.5925	0.8655	0.89025	1.185
2	0.34375	0.2025	0.175833	0.135833	0.126667	0.485	0.293333			2	0.4125	0.4125	0.4125	0.4125	0.4125	0.4125	0.4125			2	1.17396	0.8725	0.5585	1.52417	0.54025	1.47542	0.343056			2	0.41575	0.60325	1.21458	0.60325	0.8225	0.8065	1.062
3	0.275	0.296667	0.256667	0.226667	0.181667	0.253333	0.44			3	0.364167	0.47625	0.278333	0.274583	0.273333	0.252083	0.6825			3	0.246071	0.189643	0.3175	0.239107	0.270312	0.3025	0.263479			3	0.8225	1.13708	0.338125	1.21458	0.22625	0.820417	1.01083
4	0.226875	0.32625	0.18	0.16125	0.14	0.1275	0.3			4	0.240125	0.171188	0.284313	0.334937	0.332625	0.309063	0.17125			4	1.37138	1.25667	0.7085	1.69375	0.4605	1.48608	0.130737			4	0.22625	0.463125	0.48	0.338125	0.57475	0.312188	0.455
5	0.234375	0.2575	0.19125	0.15875	0.135	0.21125	0.532			5	0.2755	0.245063	0.271937	0.286562	0.2925	0.305937	0.160125			5	0.966875	0.75	0.395833	1.04	0.43375	1.18375	0.292097			5	0.57475	0.512	0.400417	0.48	0.49625	0.5265	0.511
6	0.263929	0.232143	0.428	0.265	0.206	0.295714	0.165714			6	0.287153	0.138556	0.1978	0.3198	0.4375	0.43575	0.111512			6	0.243575	0.31915	0.55625	0.21415	0.58125	0.168	0.230208			6	0.49625	0.45875	1.21375	0.400417	1.3025	0.490833	0.394167
7	0.552917	0.601667	0.28	0.570833	0.281429	0.504167	0.665			7	0.180411	0.175179	0.130464	0.10725	0.180893	0.185643	0.239643			7	0.740417	0.704167	0.2125	0.819583	0.229167	0.776667	0.119669			7	0.604583	0.624167	0.64125	0.534583	0.71375	0.6775	1.06917
8	0.29125	0.2125	0.583333	0.38	0.591667	0.37	0.226667			8	0.164631	0.120981	0.122169	0.149062	0.142344	0.208281	0.0857125			8	0.174792	0.0558333	0.325	0.175833	0.420833	0.29375	0.52334			8	1.3025	0.7175	1.04062	1.21375	1.03313	1.28083	0.4125
9	0.145	0.1125	0.3	0.1775	0.345833	0.1775	0.0425			9	0.320521	0.246292	0.282917	0.347083	0.326667	0.39475	0.17375			9	0.11625	0.0883333	0.495	0.142083	0.405833	0.144167	0.111115			9	1.20875	2.9625	0.533333	2.53125	0.5775	1.855	1.2925
10	0.245	0.331667	0.15125	0.278333	0.1675	0.158333	0.3			10	0.211937	0.233875	0.274792	0.181958	0.137083	0.19	0.2665			10	1.24937	0.97125	0.274583	1.57125	0.54875	1.5275	0.19002			10	0.71375	0.72375	0.24125	0.64125	0.154062	0.489583	0.8525
11	0.155625	0.17875	0.245	0.17375	0.22	0.1325	0.15			11	0.180884	0.0784875	0.13755	0.142969	0.175469	0.283281	0.100725			11	0.29175	0.339	1.06375	0.419	0.9875	0.2445	0.502658			11	1.03313	1.22375	0.3425	1.04062	0.185	0.94875	0.2405
12	0.405625	0.515	0.2125	0.33125	0.1475	0.29625	0.6425			12	0.236846	0.198692	0.0875	0.0579167	0.19375	0.275	0.337383			12	0.750625	0.64625	0.647167	0.9625	0.843	0.855	0.120465			12	0.10525	0.255	0.320625	0.14425	0.325	0.12025	0.975
13	0.0695	0.059	0.40625	0.04	0.3275	0.08	0.118			13	0.506944	0.516387	0.518556	0.535075	0.485938	0.4975	0.5345			13	0.49375	0.422813	0.21375	0.7375	0.31375	0.564688	0.268854			13	0.5775	0.705417	0.254583	0.533333	0.209167	0.928333	0.3425
14	0.76625	0.8775	0.5275	0.6825	0.69	0.655	1.28			14	0.119441	0.156812	0.0967625	0.0797687	0.0770688	0.0820687	0.24385			14	0.273125	0.262917	0.0602083	0.276667	0.055	0.283333	0.242556			14	0.154062	0.245313	0.1575	0.24125	0.173125	0.230313	0.330833
15	0.625	0.535	0.515	0.676667	0.676667	0.715	0.43			15	0.186768	0.20982	0.18507	0.17517	0.16992	0.163715	0.32523			15	0.285312	0.098125	0.180417	0.5425	0.227917	0.4725	1.302			15	0.185	0.385417	0.505	0.3425	0.56625	0.27625	0.32125
16	0.105	0.13875	0.11125	0.095	0.08625	0.07125	0.1525			16	0.441562	0.511425	0.493925	0.502625	0.4395	0.3717	0.651			16	0.493906	0.417187	0.357917	0.559375	0.2825	0.570625	0.302528			16	0.325	0.222812	0.370313	0.320625	0.602812	0.435	0.175
17	0.305833	0.241667	0.345	0.428333	0.433333	0.37	0.0766667			17	0.198442	0.23695	0.231908	0.149075	0.107017	0.159933	0.34175			17	0.499375	0.48875	0.1725	0.579583	0.222812	0.51	0.304222			17	0.209167	0.457083	0.975938	0.254583	0.64375	0.218333	0.65125
18	0.331875	0.28125	0.3675	0.34875	0.4325	0.3825	0.2375			18	0.290531	0.0983813	0.129631	0.133381	0.139944	0.482681	0.122237			18	0.580469	0.785625	0.47	0.463438	0.559375	0.375312	0.240667			18	0.370625	0.325625	0.16075	0.325625	0.1755	0.330313	0.083125
19	0.155417	0.160833	0.123333	0.15	0.123333	0.15	0.155			19	0.242083	0.154583	0.142917	0.209	0.330833	0.329583	0.166167			19	0.340938	0.526875	0.791667	0.478437	0.779167	0.155	0.148167			19	0.173125	0.184688	0.104375	0.1575	0.189375	0.165313	0.233333
20	0.56	0.69	0.57	0.42	0.335	0.43	0.9			20	0.297812	0.3125	0.240313	0.25375	0.266875	0.283125	0.3875			20	0.352187	0.425625	0.232812	0.304375	0.360313	0.27875	0.225392			20	0.56625	0.259583	0.96325	0.505	0.72225	0.564167	0.2425
21	0.47	0.753333	0.425	0.375	0.5225	0.186667	1.13			21	0.549583	0.312667	0.210417	0.204583	0.7275	0.7865	0.385			21	0.279375	0.157917	0.22875	0.49375	0.513125	0.400833	0.137802			21	0.602812	0.501563	0.7075	0.370313	0.6225	0.353438	0.748125
22	0.425	0.331667	0.1225	0.668333	0.153125	0.518333	0.153333			22	1.54787	1.70875	1.28325	0.914	0.9225	1.387	2.426			22	0.3825	0.213125	1.71625	0.32	1.70125	0.551875	0.232804			22	0.64375	0.870313	1.42375	0.975938	2.22375	0.805625	0.275
23	0.3825	0.47125	0.243333	0.4725	0.24	0.29375	0.285			23	0.402042	0.233417	0.207417	0.46675	0.4975	0.570667	0.283			23	0.586875	0.796875	0.701667	0.26	0.863333	0.376875	0.167946			23	0.455	0.363125	0.585417	0.44875	0.23	0.376875	0.219
24	0.118125	0.095	0.40375	0.126875	0.405	0.14125	0.08375			24	0.379792	0.310583	0.30625	0.295833	0.289167	0.449	0.335			24	0.132031	0.1225	1.5625	0.1575	1.25875	0.141563	0.473331			24	0.1755	0.28875	0.20875	0.16075	0.254375	0.18675	0.06375
25	0.2125	0.221667	0.23	0.205	0.25	0.203333	0.223333			25	0.376875	0.182312	0.155625	0.384062	0.560625	0.571438	0.223125			25	0.23	0.3125	1.58833	0.385	1.16375	0.1475	0.325725			25	0.189375	0.1525	0.106667	0.104375	0.168333	0.084375	0.9295
26	0.325	0.335	0.1725	0.47125	0.27875	0.315	0.295			26	0.308188	0.155594	0.120781	0.168125	0.459313	0.460781	0.19125			26	0.0365938	0.0550625	0.179167	0.047875	0.0758333	0.018125	0.785167			26	0.72225	1.0765	0.183	0.96325	0.12025	0.745	0.783125
27	0.2315	0.252	0.281667	0.213	0.261667	0.211	0.266			27	0.240613	0.178308	0.243333	0.26875	0.264583	0.302917	0.21245			27	0.297969	0.19625	0.417917	0.473438	0.545833	0.399687	0.453208			27	0.6225	0.835	0.250625	0.7075	0.385937	0.678437	1.7275
28	0.26625	0.2025	0.219	0.1775	0.153	0.33	0.2275			28	0.147656	0.102188	0.2605	0.0825	0.143625	0.193125	0.204375			28	0.4295	0.318	0.74575	0.257	0.571	0.541	0.318			28	2.22375	1.77625	0.521667	1.42375	0.8125	1.66875	0.663333
29	0.314167	0.36	0.465	0.193333	0.6375	0.268333	0.516667			29	0.176063	0.2305	0.2125	0.232375	0.29625	0.121625	0.135													29	0.23	0.67375	0.524375	0.585417	0.5875	0.450417	0.0475
30	0.19175	0.229	0.69625	0.173	0.4175	0.1545	0.208			30	0.261375	0.36025	0.12775	0.2875	0.152	0.1625	0.1455													30	0.254375	0.164375	0.186562	0.20875	0.199531	0.190312	0.0233333
31	0.49375	0.43125	0.89	0.51	0.935	0.55625	0.3375			31	0.241942	0.185967	0.269375	0.220833	0.339688	0.297917	0.1786													31	0.168333	0.0495833	0.078125	0.106667	0.122083	0.1375	0.2155
32	0.903125	1.2175	0.45	1.2675	0.4875	0.58875	0.2125			32	0.144858	0.12425	0.141406	0.14775	0.167344	0.165465	0.1145													32	0.12025	0.23275	0.207875	0.183	0.157	0.131	0.1625
33	0.4975	0.565	0.23625	0.54125	0.34125	0.43	0.6025			33	0.248416	0.217144	0.179081	0.302187	0.210275	0.279687	0.142412													33	0.385937	0.170937	0.210781	0.250625	0.309219	0.367812	0.279375
34	0.2295	0.183	0.3825	0.195	0.445	0.276	0.074			34	0.174384	0.122206	0.2196	0.162031	0.16325	0.226562	0.171263													34	0.8125	0.589583	0.555625	0.521667	0.639792	0.757917	0.835
35	0.8625	0.805	0.171667	0.76	0.108333	0.92	0.56			35	0.244984	0.156094	1.07925	0.18465	1.38225	0.333875	0.1889													35	0.5875	0.366875	0.445625	0.524375	0.637813	0.75125	0.6775
36	0.43625	0.345	0.231667	0.49	0.313333	0.5275	0.325			36	0.190975	0.18705	0.603375	0.18675	0.573375	0.1949	0.4185													36	0.5475	0.3775	0.392031	0.406563	0.476406	0.54625	0.32125
37	0.355625	0.27875	0.68	0.24375	0.528333	0.4325	0.46			37	0.9645	0.5555	0.5065	1.2935	0.518	1.3735	0.48525													37	0.428125	0.424375	0.526562	0.62875	0.609062	0.589375	0.52125
38	0.39	0.3475	0.335	0.5	0.238333	0.4325	0.3			38	0.494687	0.41725	0.354375	0.588	0.355	0.572125	0.7635
39	0.144167	0.168333	0.186667	0.09	0.285	0.12	0.253333			39	0.531438	0.608875	0.221	0.44925	0.239	0.454	0.47475
40	0.27125	0.248333	0.3125	0.248333	0.5	0.294167	0.256667			40	0.357125	0.342375	0.566667	0.303125	0.382233	0.371875	0.2895
41	0.566667	0.538333	0.3825	0.486667	0.18125	0.595	0.62			41	0.25975	0.260583	0.113967	0.240417	0.131017	0.258917	0.668333
42	0.269167	0.375	0.8775	0.266667	0.7275	0.163333	0.466667			42	0.480992	0.627667	0.715	0.484167	1.10083	0.334317	0.172933
43	0.229167	0.165	0.201667	0.223333	0.0966667	0.293333	0.106667			43	0.142492	0.142092	0.198437	0.117267	0.208437	0.142892	0.273333
44	0.330937	0.3375	0.31125	0.345625	0.4225	0.324375	0.2725			44	0.698125	0.333333	0.334687	1.11583	0.265	1.06292	0.18825
45	0.3525	0.2925	0.114	0.445	0.13	0.4125	0.27			45	0.194406	0.220687	0.208937	0.197187	1.08937	0.168125	0.5081
46	0.27875	0.34875	0.386875	0.425	0.316875	0.20875	0.1025			46	0.274438	0.363438	0.316875	0.270312	0.182656	0.185438	0.355625
47	1.05375	1.395	1.08375	0.7725	0.7425	0.7125	1.985
48	0.25	0.313333	0.211667	0.11	0.148333	0.186667	0.49
49	0.41625	0.22625	0.298125	0.37	0.488125	0.60625	0.1525
50	0.141	0.125	0.1265	0.128	0.1425	0.157	0.102

## Sheet: Season 2 Waste Generation
Banyuwangi Part 2										Muncari Part 2										Jembrana Part 2										Negara Part 2
No	8 days	First 4 days	2nd – 5th days	3rd – 6th days	4th – 7th days	Last 4 days	Weekend			No	8 days	First 4 days	2nd – 5th days	3rd – 6th days	4th – 7th days	Last 4 days	Weekend			No	8 days	First 4 days	2nd – 5th days	3rd – 6th days	4th – 7th days	Last 4 days	Weekend			No	8 days	First 4 days	2nd – 5th days	3rd – 6th days	4th – 7th days	Last 4 days	Weekend
1	0.515208	0.537083	0.417917	0.410833	0.547917	0.493333	0.498333			1	0.19125	0.364583	0.484167	0.345	0.491667	0.341458	0.278333			1	0.819167	0.797917	0.635833	0.906667	0.85	0.840417	0.755			1	0.614375	0.598437	0.476875	0.68	0.6375	0.630312	0.56625
2	0.522917	0.64375	0.7125	0.6375	0.514583	0.402083	0.668333			2	0.529375	0.379062	0.409313	0.375562	0.354312	0.441844	0.469375			2	0.6625	0.971	0.5585	0.57275	0.54025	0.354	0.497			2	0.552083	0.809167	0.465417	0.477292	0.450208	0.295	0.414167
3	0.328281	0.245625	0.189375	0.378437	0.390937	0.410938	0.305			3	3.08688	2.35062	2.10688	1.11675	0.52675	1.80681	2.55625			3	0.416875	0.510938	0.3175	0.35	0.270312	0.322812	0.2975			3	0.555833	0.68125	0.423333	0.466667	0.360417	0.430417	0.396667
4	0.180312	0.128125	0.1825	0.155	0.178125	0.2325	0.59625			4	0.664375	0.7325	0.0925	0.569375	0.593125	0.62875	0.756875			4	0.689125	0.8055	0.7085	0.4855	0.4605	0.57275	1.001			4	0.689125	0.8055	0.7085	0.4855	0.4605	0.57275	1.001
5	0.600313	0.390625	0.47375	0.686875	0.783125	0.81	3.61			5	0.898125	0.938833	0.67125	0.656667	0.289375	0.59375	0.7425			5	0.606458	0.643333	0.395833	0.412917	0.43375	0.569583	0.416667			5	0.363875	0.386	0.2375	0.24775	0.26025	0.34175	0.25
6	0.494375	0.395	0.220625	0.2025	0.385625	0.59375	1.2375			6	1.07342	0.391833	0.872167	0.485833	0.596667	0.835042	1.28683			6	0.658594	0.768437	0.55625	0.451562	0.58125	0.54875	0.209375			6	0.658594	0.768437	0.55625	0.451562	0.58125	0.54875	0.209375
7	0.286042	0.185417	2.38	0.265833	3.60125	0.386667	0.7675			7	0.630167	0.3015	0.454167	0.3895	0.722083	0.676125	0.98			7	0.289792	0.419167	0.2125	0.443333	0.229167	0.160417	0.228333			7	0.164375	0.14	0.159375	0.11875	0.171875	0.18875	0.15
8	1.97312	2.15	0.7325	2.38	0.252188	1.79625	0.605			8	0.343375	0.109167	0.321375	0.129917	0.196375	0.269875	0.128125			8	0.358542	0.168333	0.325	0.5625	0.420833	0.54875	0.243333			8	0.626875	0.6225	0.4875	0.4625	0.63125	0.63125	0.975
9	0.469375	0.719375	0.77125	0.7425	0.501667	0.219375	0.303333			9	0.112917	0.602083	0.125417	0.435	0.154917	0.133917	0.642			9	1.31344	1.42312	0.495	1.2975	0.405833	1.20375	1.7025			9	0.289792	0.419167	0.495	0.443333	0.405833	0.160417	0.228333
10	0.437917	0.55875	0.430625	0.59625	0.4	0.317083	0.235833			10	0.596667	0.310833	0.54	0.3575	0.424167	0.510417	0.08675			10	0.679208	0.702583	0.274583	0.851333	0.54875	0.655833	0.791667			10	0.215125	0.101	0.16475	0.3375	0.32925	0.32925	0.146
11	0.434063	0.415	0.27125	0.5225	0.321667	0.453125	0.115833			11	0.40625	0.213125	0.345417	0.289167	0.396667	0.401458	0.121667			11	0.291562	0.2025	1.06375	0.27625	0.9875	0.380625	0.1			11	0.875625	0.94875	0.709167	0.865	0.658333	0.8025	1.135
12	0.324167	0.312083	0.31125	0.239167	0.245	0.33625	0.34625			12	0.295833	1.17	0.310208	1.05	0.232917	0.264375	0.664167			12	0.0385417	0.05	0.647167	0.0529167	0.843	0.0270833	0.0291667			12	0.679208	0.702583	0.647167	0.851333	0.843	0.655833	0.791667
13	0.331875	0.440833	0.110833	0.2075	0.0975	0.222917	0.97375			13	1.595	0.034375	1.195	0.01875	1.03063	1.31281	0.430833			13	0.19125	0.163333	0.21375	0.22125	0.31375	0.219167	0.103333			13	0.291562	0.2025	0.21375	0.27625	0.31375	0.380625	0.1
14	0.0911458	0.0858333	0.360625	0.102708	0.493125	0.0964583	0.0189286			14	0.175	0.0958333	0.335417	0.7675	0.877917	0.526458	0.236667			14	0.2475	0.314167	0.0602083	0.311667	0.055	0.180833	0.325833			14	0.0578125	0.075	0.0903125	0.079375	0.0825	0.040625	0.04375
15	0.46625	0.294375	1.00094	0.506875	0.615312	0.638125	0.116667			15	0.177812	0.135	0.0559375	0.31875	0.1325	0.155156	1.8025			15	0.22875	0.237812	0.180417	0.241562	0.227917	0.219687	0.090625			15	0.143437	0.1225	0.135312	0.165937	0.170937	0.164375	0.0775
16	0.915156	1.15563	0.025	0.818437	0.155	0.674687	0.074375			16	0.770417	0.064375	0.94625	0.13375	0.646667	0.708542	0.0575			16	0.6075	0.378125	0.357917	0.43125	0.2825	0.836875	0.30875			16	0.107812	0.096875	0.357917	0.0453125	0.2825	0.11875	0.071875
17	0.105357	0.0305357	0.137083	0.025	0.121667	0.180179	0.263333			17	0.41625	0.625417	0.319375	0.9325	0.13625	0.27625	0.415			17	0.463438	0.376875	0.1725	0.784687	0.222812	0.55	0.284375			17	0.2475	0.314167	0.115	0.311667	0.148542	0.180833	0.325833
18	0.1475	0.141667	0.054	0.11	0.0395	0.153333	0.2325			18	0.223333	0.43375	0.170833	0.215625	0.0445833	0.133958	0.64375			18	0.7575	0.948333	0.47	0.7125	0.559375	0.566667	0.525			18	0.1525	0.158542	0.47	0.161042	0.559375	0.146458	0.0604167
19	0.125156	0.120937	0.07625	0.0590625	0.0365625	0.129375	0.30625			19	0.270937	0.190833	0.246563	0.18	0.1925	0.231719	0.328125			19	0.360625	0.232812	0.791667	0.3225	0.779167	0.488437	0.3625			19	0.6075	0.378125	0.791667	0.43125	0.779167	0.836875	0.30875
20	0.146458	0.165833	0.135833	0.13375	0.0470833	0.127083	0.265625			20	0.36185	0.225	0.2206	0.192188	0.19375	0.2778	0.4465			20	0.370938	0.22875	0.232812	0.4525	0.360313	0.513125	0.32625			20	0.37075	0.3015	0.93125	0.62775	1.44125	0.44	0.2275
21	0.1825	0.155833	0.81475	0.25125	0.458	0.209167	1.1135			21	0.41875	0.5275	0.81125	0.99	0.82	0.619375	0.3575			21	1.59062	1.9325	0.22875	1.71625	0.513125	1.24875	0.9775			21	0.7575	0.948333	0.114375	0.7125	0.256563	0.566667	0.525
22	0.179375	0.24625	0.22675	0.153125	0.21925	0.1125	0.3975			22	0.562917	0.40875	0.425417	0.3125	0.25625	0.409583	0.523333			22	0.869167	0.749583	1.71625	0.97625	1.70125	0.98875	0.705			22	1.4425	0.93125	0.34325	1.29	0.34025	1.95375	1.45
23	0.381875	0.470625	1.05458	0.425937	0.852917	0.293125	0.1475			23	0.2025	0.18875	0.11	0.079	0.1485	0.1755	0.275			23	2.09062	2.2975	0.701667	1.34375	0.863333	1.88375	2.4725			23	0.185469	0.114375	0.701667	0.22625	0.863333	0.256563	0.163125
24	0.513125	0.79625	0.1745	0.68675	0.15675	0.23	1.3825			24	0.816875	0.75625	0.733125	0.66125	0.5825	0.699688	0.70375			24	1.28708	1.54708	1.5625	1.20542	1.25875	1.02708	1.73667			24	0.318125	0.3865	0.260417	0.34325	0.209792	0.24975	0.1955
25	0.28	0.36375	0.112	0.395	0.1525	0.19625	0.1615			25	0.17575	0.1425	0.049	0.079	0.114	0.144875	0.2625			25	0.465417	0.564167	1.58833	0.410417	1.16375	0.366667	0.8			25	0.869167	0.749583	0.953	0.97625	0.69825	0.98875	0.705
26	0.189125	0.20075	0.255417	0.17175	0.274583	0.1775	0.16			26	0.46325	0.419	0.46075	0.28175	0.21175	0.3375	0.59			26	0.514583	0.462917	0.570833	0.5125	0.295833	0.56625	0.204167			26	0.348437	0.382917	0.85625	0.223958	0.44375	0.313958	0.412083
27	0.960417	1.14292	0.734375	1.09625	0.578125	0.777917	0.145			27	0.4405	0.4415	0.3725	0.30425	0.3095	0.375	0.5155			27	0.205208	0.254792	0.377083	0.144792	0.607917	0.155625	0.229167			27	0.77225	0.92825	0.282813	0.72325	0.455937	0.61625	1.042
28	0.30425	0.34875	0.689167	0.1405	0.56375	0.25975	0.134167			28	0.4575	0.3275	0.464583	0.3925	0.339167	0.398333	0.37			28	0.181875	0.163125	0.175	0.14375	0.126458	0.200625	0.08125			28	0.698125	0.84625	0.2625	0.615625	0.189687	0.55	1.2
29	0.188	0.177	0.58875	0.1565	0.36625	0.199	0.82375			29	1.23017	0.92725	0.91375	0.86875	0.862083	1.04612	0.992833			29	0.145208	0.202083	0.179167	0.146667	0.0758333	0.0883333	0.304167			29	0.385937	0.347187	0.26875	0.384375	0.11375	0.424687	0.153125
30	0.15125	0.11475	0.090625	0.15825	0.0709375	0.18775	0.841667			30	0.734375	0.54875	0.88	1.12188	1.03313	0.88375	0.6925			30	0.239821	0.135536	0.417917	0.264286	0.545833	0.344107	0.0760714			30	0.307812	0.382187	0.402	0.217187	0.4355	0.233437	0.34375
31	0.271458	0.257083	0.475417	0.215417	0.2925	0.285833	0.8225			31	0.450625	0.2975	0.314688	0.285313	0.24	0.345313	0.441875			31	0.119107	0.103036	0.74575	0.0546429	0.571	0.135179	0.183929			31	0.0909375	0.0815625	0.313437	0.071875	0.409375	0.100312	0.040625
32	0.7225	0.724375	0.141	0.768125	0.07175	0.720625	0.1275			32	0.3295	0.29825	0.358667	0.355417	0.330417	0.329958	0.293167			32	0.577708	0.72	0.621875	0.52375	0.479583	0.435417	0.615			32	0.217812	0.303125	1.24292	0.22	0.951667	0.1325	0.45625
33	0.755833	0.865833	0.544063	0.682917	0.38	0.645833	0.5925			33	0.749	0.509687	0.6375	0.275313	0.29025	0.519625	0.7815			33	0.27375	0.318125	0.334688	0.35125	0.290312	0.229375	0.24375			33	0.433281	0.54	0.36875	0.392813	0.335	0.326562	0.46125
34	0.434688	0.55125	0.43875	0.52625	0.456667	0.318125	0.239			34	0.518437	0.94125	0.27	0.564167	0.19125	0.354844	0.63125			34	0.614	0.83175	0.710125	0.5885	0.492375	0.39625	0.8795			34	0.5475	0.63625	0.669375	0.7025	0.580625	0.45875	0.4875
35	0.084375	0.085625	0.282917	0.071875	0.401667	0.083125	0.5425			35	0.88	0.3875	0.679167	0.314375	0.368333	0.624167	1.04			35	0.180469	0.196562	0.173281	0.15	0.157187	0.164375	0.225			35	1.02333	1.38625	1.18354	0.980833	0.820625	0.660417	1.46583
36	0.530625	0.692083	0.556875	0.421667	0.395417	0.369167	0.413333			36	0.889375	0.242188	0.19	0.24625	0.3425	0.615938	0.725													36	0.360937	0.393125	0.346562	0.3	0.314375	0.32875	0.45
37	0.13425	0.13825	0.148875	0.1595	0.144875	0.13025	0.109375			37	0.30625	0.383	0.211875	0.222969	0.234062	0.270156	0.289375
38	0.478125	0.557187	0.498594	0.44	0.419531	0.399062	0.155833			38	0.284167	0.11725	0.12	0.227083	0.334167	0.309167	0.243333
39	0.395625	0.29	0.401458	0.512917	0.507083	0.50125	0.29
40	0.15125	0.1675	0.122656	0.0778125	0.106406	0.135	0.1675
41	0.352917	0.189167	0.27125	0.353333	0.435	0.516667	0.189167

## Sheet: Composition Season 1
Banyuwangi										Muncar
Category	First 4 days	3rd – 6th days	3rd – 6th days	Weekend	Weekdays	Overall 8 days				Category	First 4 days	3rd – 6th days	3rd – 6th days	Weekend	Weekdays	Overall 8 days
Organic	0.626204	0.614651	0.592823	0.624294	0.614908	0.6124				Organic	0.360991	0.412609	0.48308	0.427924	0.38804	0.422036
Wood	0.0054283	0.00953208	0.00904151	0.00363774	0.00721509	0.00807547				Wood	0.0283565	0.0275391	0.0608935	0.034002	0.0289277	0.044625
Paper	0.122685	0.119819	0.12016	0.118632	0.115015	0.121572				Paper	0.177107	0.158263	0.113043	0.127165	0.170666	0.145075
Metal	0.00548491	0.00491321	0.00590189	0.00407547	0.00488302	0.00706792				Metal	0.0121804	0.00968913	0.0118152	0.00866122	0.00830851	0.0119978
Rubber and Leather	0.000754717	0.00735094	0.0119547	0.00162264	0.00419057	0.00572075				Rubber and Leather	0.00109348	0.000367391	0.000847826	0.0015449	0.00113191	0.000970652
Textile	0.00562642	0.00481509	0.0033283	0.00546038	0.00480755	0.00435283				Textile	0.0142326	0.0113978	0.00931957	0.0198571	0.0116915	0.0117761
Glass	0.014234	0.0236566	0.0172472	0.00970943	0.0143698	0.0153792				Glass	0.0171891	0.0193848	0.0150565	0.015598	0.0138766	0.0161228
Plastic	0.203094	0.198375	0.220015	0.214819	0.205742	0.207726				Plastic	0.375939	0.342835	0.286035	0.344288	0.355913	0.330987
Hazardous waste	0.000358491	7.54717e-05	0.000881132	0.000564151	0.000507547	0.000684906				Hazardous waste	0.000293478	0	0.000708696	0.00044898	0.000519149	0.000501087
E-Waste	0.00154151	0.0010566	0.00261132	0.0012434	0.00262642	0.00180755				E-Waste	0.000947826	0.000802174	0.000206522	0.000406122	0.000761702	0.000577174
Bulky Waste	0	0.000426415	0.000854717	0	0.000569811	0.000284906				Bulky Waste	0.000154348	0.000402174	0.0003	0.00390816	0.000312766	0.000227174
Others	0.0146038	0.0153151	0.0151509	0.015917	0.0251528	0.0149264				Others	0.0115174	0.016687	0.0187	0.0161959	0.0198128	0.0151087
Jembrana										Negara
Category	First 4 days	3rd – 6th days	3rd – 6th days	Weekend	Weekdays	Overall 8 days				Category	First 4 days	3rd – 6th days	3rd – 6th days	Weekend	Weekdays	Overall 8 days
Organic	0.594683	0.51453	0.498908	0.620389	0.532056	0.546795				Organic	0.558567	0.553366	0.593223	0.564635	0.537752	0.575895
Wood	0.01106	0.0141725	0.00696	0.00196053	0.00950465	0.00901				Wood	0.0370286	0.0303727	0.0110851	0.0280854	0.0350646	0.0240568
Paper	0.0576975	0.0809875	0.110618	0.0852632	0.0886698	0.0841575				Paper	0.0955224	0.111884	0.119879	0.0945917	0.10785	0.107701
Metal	0.005235	0.0083325	0.00638	0.00139211	0.00769767	0.0058075				Metal	0.0020551	0.00416136	0.00201277	0.000802083	0.00218333	0.00203393
Rubber and Leather	0.0013675	0.0053425	0.010155	0.0100658	0.0040186	0.00576125				Rubber and Leather	0.00530816	0.00388409	0.000461702	0.00182083	0.00427917	0.00288493
Textile	0.03335	0.03409	0.025535	0.0174316	0.0306349	0.0294425				Textile	0.00167143	0.0127955	0.0175638	0.00075	0.00932083	0.00961763
Glass	0.0127775	0.0131	0.0088125	0.00722895	0.0120814	0.010795				Glass	0.0019102	0.00210682	0.000721277	0.000672917	0.00138542	0.00131574
Plastic	0.271995	0.321922	0.32849	0.254508	0.30474	0.300243				Plastic	0.296029	0.279459	0.251926	0.305065	0.300333	0.273977
Hazardous waste	0.0012975	0.00051	0.0005925	0.000828947	0.00157674	0.000945				Hazardous waste	2.85714e-05	0.000570455	0.00104894	7.08333e-05	0.00036875	0.000538754
E-Waste	0.01053	0.00699	0.003535	0.000921053	0.00901628	0.0070325				E-Waste	0.000818367	0.00107727	0.00173191	0.0020625	0.000741667	0.00127514
Bulky Waste	0	0	0	0	0	0				Bulky Waste	0	0	0	0	0	0
Others	0	0	0	0	0	0				Others	0.0010449	0.000318182	0.000346809	0.00145208	0.000710417	0.000695853

## Sheet: Composition Season 2
Banyuwangi										Muncar
Category	First 4 days	3rd – 6th days	3rd – 6th days	Weekend	Weekdays	Overall 8 days				Category	First 4 days	3rd – 6th days	3rd – 6th days	Weekend	Weekdays	Overall 8 days
Organic	0.664997	0.65808	0.642555	0.556842	0.643281	0.653776				Organic	0.626654	0.621933	0.617341	0.580861	0.621111	0.621998
Wood	0.00884147	0.00816199	0.00540953	0.00606467	0.0046223	0.0071255				Wood	0.00159179	0.00425714	0.00524634	0.00183048	0.00294935	0.00341906
Paper	0.0767246	0.0816747	0.0958097	0.0748146	0.0913378	0.0862671				Paper	0.0674727	0.0629976	0.0634829	0.0528441	0.0668932	0.0654778
Metal	0.00716729	0.00965245	0.00368947	0.0103401	0.00654638	0.00542838				Metal	0.00237203	0.00120952	0.0018122	0.000694031	0.00255926	0.00209211
Rubber and Leather	0.00433057	0.00763704	0.00748631	0.00119585	0.00507233	0.00590844				Rubber and Leather	0.00220577	0.00290476	0.00131707	0.00264623	0.0012217	0.00176142
Textile	0.0118739	0.0101283	0.00696212	0.00389043	0.00695476	0.00941799				Textile	0.0102109	0.00976429	0.00924878	0.00235474	0.00945806	0.00972985
Glass	0.00816361	0.0104176	0.00939301	0.0180551	0.00661878	0.00877831				Glass	0.00381055	0.00480476	0.00900976	0.00405356	0.00959873	0.00641015
Plastic	0.213769	0.210116	0.224342	0.324333	0.229604	0.219055				Plastic	0.26791	0.268905	0.286078	0.318591	0.277233	0.276994
Hazardous waste	0.000968589	0.000968182	0	0.00207892	0	0.000484294				Hazardous waste	0	0	0	0	0	0
E-Waste	0.000253643	0.000279545	0.000304878	0.000544405	0.00202894	0.000279261				E-Waste	0.000899666	0.000945238	0.000580488	0.00155605	0.000971962	0.000740077
Bulky Waste	2.30464e-05	2.27273e-05	0	0	1.60959e-05	1.15232e-05				Bulky Waste	0	0	0	0	0.00013917	0
Others	0.00288807	0.00288594	0.00405828	0.0019502	0.0039173	0.00347317				Others	0.0168729	0.022269	0.0058878	0.0345689	0.00786446	0.0113804
											1	0.99999	1	1	1	1
Jembrana										Negara
Category	First 4 days	3rd – 6th days	3rd – 6th days	Weekend	Weekdays	Overall 8 days				Category	First 4 days	3rd – 6th days	3rd – 6th days	Weekend	Weekdays	Overall 8 days
Organic	0.730811	0.732184	0.722052	0.644626	0.730805	0.726432				Organic	0.582135	0.566287	0.578287	0.545257	0.61218	0.580211
Wood	0.0069656	0.006858	0.009532	0.0153814	0.0062329	0.0082488				Wood	0.00794847	0.00934681	0.0117067	0.013115	0.00982093	0.00982757
Paper	0.0649507	0.061058	0.057132	0.0680924	0.0690235	0.0610413				Paper	0.100254	0.124072	0.138296	0.0907468	0.102337	0.119275
Metal	0.00380622	0.006728	0.007612	0.00450708	0.00531283	0.00570911				Metal	0.00512062	0.0121277	0.0130933	0.00223887	0.00843785	0.00910698
Rubber and Leather	0.00610021	0.008172	0.007982	0.00925058	0.0043716	0.0070411				Rubber and Leather	0.00424092	0.00179149	0.00537111	0.000136854	0.00852057	0.00480602
Textile	0.0158696	0.015898	0.019342	0.00714979	0.0132159	0.0176058				Textile	0.00322922	0.00389362	0.00923111	0.00209559	0.00878831	0.00623017
Glass	0.0106199	0.011432	0.020442	0.00616889	0.00808393	0.0155309				Glass	0.00788997	0.00842553	0.00971333	0.00755678	0.00735445	0.00880165
Plastic	0.158814	0.155506	0.154002	0.240939	0.161795	0.156408				Plastic	0.286681	0.272119	0.226838	0.338259	0.237382	0.256759
Hazardous waste	0.000180221	0.000182	0.000182	0.000123588	8.74111e-05	0.000181111				Hazardous waste	1.66566e-05	0	0.0006	0	0.000433398	0.000308328
E-Waste	0.000158695	0.00021	0.000178	9.25178e-05	0.000131442	0.000168347				E-Waste	0.000506601	0.000512766	0.00042	0.000253754	2.60709e-05	0.000463301
Bulky Waste	0.000105437	0.000106	0	0.00021966	0	5.27185e-05				Bulky Waste	0	0.00032766	0.000342222	0	0.000192412	0.000171111
Others	0.00161788	0.001672	0.001564	0.00344903	0.000940479	0.00159094				Others	0.00197809	0.00108511	0.0061	0.000340731	0.00452718	0.00403904
